# Supplementary material for: Manual wheelchair biomechanics while overcoming various environmental barriers: A systematic review
Source: PLoS One. 2022 Jun 23;17(6):e0269657. doi: 10.1371/journal.pone.0269657 (PMC9223621; doi:10.1371/journal.pone.0269657)
Supplement: S2 Table — (XLSX) [file pone.0269657.s003.xlsx]

## Sheet: Studies overview
Reference	Investigated barrier	Population		Kinematics	Kinetics	EMG	Model
Bertocci et al., 2019	slope	7 (2F, 5M)	AB	1 video camera (30 Hz)	Instrumented wheel (dominant side)
Chow et al., 2009	slope	10 (10M)	5 SCI, 5 with various disabilities	1 video camera (60 Hz)		EMG (6 muscles)	2D analysis
Cowan et al., 2009	Ground type	53 (20M 33F)	MWU		Instrumented wheels (both sides, 240Hz)
Gagnon et al. 2015 Gagnon et al., 2014	slope	18 (1F, 17M)	SCI	Opto-electronic (4 cameras, 30 Hz)	Instrumented wheels (both sides)	EMG (4 muscles)	ISB Recommendation (Wu et al., 2005) adapted for shoulder sequence (Senk et Chèze 2006)
Holloway et al., 2015	slope, cross-slope	7 (7M)	SCI	IMU (50 Hz)	Instrumented wheel (side not reported)	EMG (3 muscles)	‘Dynamic Arms 2013' (Holzbaur et al., 2005)
Hurd et al 2008	cross-slope, ground type	12 (11M 1F)	SCI		Instrumented wheel (both sides, 240Hz)
Hurd et al., 2008b	Ground type	14 (12M 2F)	SCI		Instrumented wheels (both sides, 240Hz)
Koontz et al., 2005	Ground type	11 (10M 1F)	10 SCI, 1 multiple sclerosis, 1 transfemoral amputee		Instrumented wheel (right side, 240Hz)
Koontz et al., 2009	Ground type	29 (28M 1F)	25 SCI, 3 transtibial/transfemoral amputee, 1 Neural palsy	Opto-electronic (6 cameras, 60Hz)	Instrumented wheels (both sides, 240Hz)
Lalumiere et al 2013	curb	15 (14M 1F)	SCI	Opto-electronic (4 cameras, 30Hz)	Instrumented wheels (both sides, 240Hz)	sEMG (4 muscles)	Desroches et al., 2010,
Morrow et al., 2010	slope	12 (1F, 11M)	11 SCI, 1 spina bifida	Opto-electronic (10 cameras, 240 Hz)	Instrumented wheels (both sides)		ISB recommendations (Wu et al., 2005)
Oliveira et al., 2019	slope, ground type	8 (1F, 7M)	4 SCI,3 Cerebral palsy, 1 Friedrich’s Ataxia	IMU (11 sensors, 60 Hz)	Instrumented wheel (right side)		Xsens MVN Biomech model
Qi et al., 2013	slope	15 (7F, 8M)	AB		Instrumented wheel (side not reported)	EMG (7 muscles)
Richter et al 2007	cross-slope	25	MWU	Motion capture system (100 Hz)	Instrumented wheel (downhill side, 200Hz)
Slavens et al., 2019	slope	14 (7F, 7M)	AB	Opto-electronic (15 cameras, 120 Hz)		EMG (3 muscles)	Schnorenberg et al., 2014
van drongelen et al. 2013	slope	12 (12M)	AB	Opto-electronic (6 cameras, 100 Hz)	Instrumented wheels (left side)		only measurement of the hand marker
van drongelen et al., 2005	slope, curb	17	12 SCI, 5 AB		Instrumented wheel (right side)		Delft Shoulder and Elbow Model
Veeger et al., 1998	slope	9 (9M)	4 SCI, 5 AB	Opto-electronic (60Hz)		EMG (1 muscle)
van der Woude et al., 1989	slope	12 (12M)	6 MWU, 6 AB	1 video camera (54Hz)
Wieczorek et al., 2020	slope	8	AB	Incremental encoders (500 steps)		EMG (4 muscles)
Symonds et al., 2016	slope, cross-slope	13 (1F, 12M)	7 SCI, 6 AB	IMU (50Hz)	Instrumented wheel (left side)	EMG (3 muscles)
Hurd et al., 2009	slope, ground type	13 (2F, 11M)	SCI		Instrumented wheels (both sides, 240Hz)
Kim et al., 2014	slope	30 (19F 11M)	AB			EMG (4 muscles)
Kulig et al., 1998	slope	17 (17M)	SCI	Motion capture system (6 cameras)	Instrumented wheel (right side)		4 segments linked by 3 dof joints
Levy et al., 2004	slope, ground type	11 (3F 8M)	MWU			EMG (8 muscles)
Morrow et al., 2011	slope	12 (1F 11M)	11 SCI, 1 spina bifida	Opto-electronic (10 cameras, 240 Hz)			ISB recommendations (Wu et al., 2005)
Requejo et al., 2008	slope	20 (20M)	SCI	Opto-electronic (6 cameras, 50Hz)		EMG (4 muscles)
Cowan et al., 2008	Ground type, slope	128 (102 M, 26 F)	SCI (various levels)		Instrumented wheel (side not reported)
Dysterheft et al., 2015	Ground type	10 (7M, 3 F)	Teenage MWU		Instrumented wheel (both sides, analyzed only at the right side, 240 Hz)
Martin-Lemoyne et al., 2020	Ground type	13 (9M, 4 F)	SCI			sEMG (4 muscles)
Mulroy et al., 2005	slope	13 (13 M)	SCI	Opto-electronic (6 cameras, 50 Hz)	Instrumented wheel (right side only, 2500 Hz)		Inverse dynamics : Kulig et al., 1998
Newsam et al., 1996	Ground type, slope	70 (70M)	SCI
Soltau et al., 2015	slope	80 (74 M, 6 F)	MWU (paraplegic)	Opto-electronic	Instrumented wheels (both sides)		ISB recommendation (Wu et al., 2005)

## Sheet: Slope
	Study review
							Measurements
	Reference	Population		Experimental condition	Speed	slope grade (°) and length (m)	Kinematics	Kinetics	Muscle activity	Model
	Slavens et al., 2019	14 (7F, 7M)	AB	overground	self selected	0° (10 m) and 4.8° (2.5 m)	opto-electronic (15 cameras, 120 Hz)		EMG (3 muscles)	Schnorenberg et al., 2014
	Bertocci et al., 2019	7 (2F, 5M)	AB	overground	self selected	3.5, 9.8, 15° (1.22 m)	1 video camera (30 Hz)	instrumented wheel (dominant side)
	Holloway et al., 2015	7 (7M)	SCI	overground	self selected	0, 3.7, 6.8° (lengths not reported)	IMU (50 Hz)	instrumented wheel (side not reported)	EMG (3 muscles)	‘Dynamic Arms 2013' (Holzbaur et al., 2005)
	Gagnon et al. 2015 Gagnon et al., 2014	18 (1F, 17M)	SCI	motorized treadmill	self selected (but identical for all slopes)	0, 2.7, 3.6, 4.8, 7.1° (length: N/A)	opto-electronic (4 cameras, 30 Hz)	instrumented wheels (both sides)	EMG (4 muscles)	ISB Recommendation (Wu et al., 2005) adapted for shoulder sequence (Senk et Chèze 2006)
	Qi et al., 2013	15 (7F, 8M)	AB	overground	self selected	4° (4.1 m)		instrumented wheel (side not reported)	EMG (7 muscles)
	van drongelen et al. 2013	12 (12M)	AB	motorized treadmill	imposed (1.1 m/s)	0.6, 1.4, 2.3° (length: N/A)	opto-electronic (6 cameras, 100 Hz)	instrumented wheel (left side)		only measurement of the hand marker
	Chow et al., 2009	10 (10M)	5 SCI, 5 with various disabilities	overground	self selected (normal and fast speed)	0, 2, 4, 6, 8, 10, 12° (7.3 m)	1 video camera (60 Hz)		EMG (6 muscles)	2D analysis
	Oliveira et al., 2019	8 (1F, 7M)	4 SCI,3 Cerebral palsy, 1 Friedrich’s Ataxia	overground	self selected	0° (10m) and slope with non-constant grade (max grade: 5°, total length: 4.8m)	IMU (11 sensors, 60 Hz)	instrumented wheel (right side)		Xsens MVN Biomech model
	Morrow et al., 2010	12 (1F, 11M)	11 SCI, 1 spina bifida	overground	not reported	0° and 4.6° (length: 10 m)	opto-electronic (10 cameras, 240 Hz)	instrumented wheels (both sides)		ISB recommendations (Wu et al., 2005)
	van drongelen et al., 2005	17	12 SCI, 5 AB	motorized treadmill	imposed (0.56 m/s)	0° and 1.7° (length: N/A)		instrumented wheel (right side)		Delft Shoulder and Elbow Model
	Veeger et al., 1998	9	4 SCI, 5 AB	motorized treadmill	imposed (0.83, 1.11, 1.39 m/s)	0.6, 1.1, 1.7° (length: N/A)	opto-electronic (60Hz)		EMG (1 muscle group)
	van der Woude et al., 1989	12 (12M)	6 MWU, 6 AB	motorized treadmill	imposed (0.55, 0.83, 1.11, 1.39 m/s)	1, 2° (length: N/A)	1 video camera (54 Hz)
	Wieczorek et al., 2020	8	AB	overground	self-selected	4.6° (4m)	incremental encoder (500 steps)		EMG (4 muscles)
	Symonds et al., 2016	13 (1F, 12M)	7 SCI, 6 AB	overground	self-selected	0, 3.7, 6.8° (8.4, 7.2, 1.5m)	IMU (50Hz)	instrumented wheel (left side)	EMG (3 muscles)
	Hurd et al., 2009	13 (1F, 12M)	SCI	overground	self-selected	3° (30m)		instrumented wheels (both sides)
	Kim et al., 2014	30 (19F, 11M)	AB	overground	self-selected	4.1, 4.8, 5.7, 7.1, 9.4° (0.9, 1.2, 1.5, 1.8, 2.1, 2.4, 3, 3.6, 4.2, 2.7, 3.6, 4.5, 5.4, 6.3m)
	Kulig et al., 1998	17 (17M)	SCI	stationnary ergometer	self-selected	0, 4,6° (length: N/A)	opto-electronic (50Hz)	instrumented wheel (right side)		4 rigid bodies linked by 3 degrees of freedom joints
	Levy et al., 2004	11 (3F 8M)	MWU	overground	self-selected	0, 5° (100m, 9m)			EMG (8 muscles)
	Morrow et al., 2011	12 (1F 11M)	11 SCI, 1 spina bifida	overground	self-selected	0° and 4.6° (10 m)	opto-electronic (10 cameras, 240 Hz)			ISB recommendations (Wu et al., 2005)
	Requejo et al., 2008	20 (20M)	12 Tetra, 8 Para	stationnary ergometer	self-selected	0, 2.3, 4.6° (length: N/A)	opto-electronic (6 cameras, 50 Hz)		EMG (4 muscles)
	Cowan et al., 2008	128 (102 M, 26 F)	SCI (various levels)	overground	self-selected	0, max 5°		instrumented wheel (side not reported)
	Mulroy et al., 2005	13 (13 M)	SCI	stationnary ergometer	self-selectect	0, 4.6° (length: N/A)	optoelectronic moetio capture (6 cameras, 50 Hz)	instrumented wheel (right side)		Inverse dynamics : Kulig et al., 1998
	Newsam et al., 1996	70 (70M)	SCI	stationnary ergometer	self-selected	0, 2.3, 4.56° (length: N/A)	incremental encoder
	Soltau et al., 2015	80 (74 M, 6 F)	MWC users (paraplegic)	stationnary ergometer	self-selected	0, 4.6° (length: N/A)	opto-electronic motion capture	instrumented wheels (both sides)		ISB recommendation (Wu et al., 2005)
	Spatio-temporal parameters
	Reference	Population	Grade (°)	MWC speed (m/s)	Cycle frequency (Hz)	push phase duration (s)	recovery phase duration (s)	Contact angle (°)
	Slaven et al., 2019	14, AB	0	1.1 (0.2)	0.92 (0.31)	0.53 (0.15)	0.56 *
		14, AB	4.8	0.6 (0.1)	0.90 (0.36)	0.71 (0.17)	0.40 *
	Bertocci et al., 2018	7, AB	3.5		1.08*	0.54*	0.39*
		7, AB	9.8		1.10*	0.68*	0.23*
		7, AB	15		0,75*	1.15*	0.19*
	Gagnon et al., 2014 Gagnon et al., 2015	18, SCI	0	1.2 (0.2)	0.93 *	0.48 (0.08)	0.59 (0.22)	79 (13)
		18, SCI	2.7	1.2 (0.2)	1.33 *	0.48 (0.08)	0.27 ( 0.10)	69 (23)
		18, SCI	3.6	1.2 (0.2)	1.35 *	0.49 (0.08)	0.26 (0.09)	70 (15)
		18, SCI	4.8	1.2 (0.2)	1.43 *	0.48 (0.07)	0.22 (0.08)	67 (15)
		18, SCI	7.1	1.2 (0.2)	1.52 *	0.48 (0.06)	0.18 (0.05)	56 (28)
	Qi et al., 2013	15, AB	0	1,0 (0,1)	0.9 (0.2)	0.47 (0.16)	0.64 *
		15, AB	2.3	0.6 (0,1)	1.0 (0.2)	0.74 (0.21)	0.26 *
	van drongelen et al., 2013	12, AB	0.6	1.1	0.88 (0.15)	0.45 (0.04)	0.71 (0.13)	92 (10)
		12, AB	1.5	1.1	0.87 (0.10)	0.49 (0.09)	0.67 (0.15)	99 (14)
		12, AB	2.3	1.1	0.88 (0.18)	0.48 (0.07)	0.58 (0.13)	96 (13)
	Chow et al., 2009	10, SCI & VD	0	1.29 (0.2)	0.96 (0.13)	0.45 (0.12)	0.62 (0.14)
		10, SCI & VD	2	1.28 (0.2)	0.97 (0.13)	0.49 (0.13)	0.56 (0.14)
		10, SCI & VD	4	1.22 (0.2)	1.04 (0.13)	0.49 (0.13)	0.48 (0.12)
		10, SCI & VD	6	1.25 (0.2)	1.14 (0.18)	0.49 (0.13)	0.41 (0.12)
		10, SCI & VD	8	1.13 (0.3)	1.22 (0.32)	0.50 (0.16)	0.36 (0.13)
		10, SCI & VD	10	1.06 (0.3)	1.25 (0.41)	0.52 (0,18)	0.34 (0.14)
		10, SCI & VD	12	0.96 (0.4)	1.25 (0.40)	0.55 (0.19)	0.30 (0.12)
	Oliveira et al., 2017	8, SCI & VD	0	1.2 (0.3)
		8, SCI & VD	5	0.7 (0.4)
	van drongelen et al., 2005	5 AB & 12 SCI	0	0.83
		12 SCI	1.7	0.56
	van der Woude et al., 1989	6 AB	2	1.11	0.9 *	0.74 *	0.47 *	47 *
	Wieczorek et al., 2020	8 AB	4.6	0.42 (0.23)	1 (0.17)	0.62 (0.10)	0.38 (0.10)
	Symonds et al., 2016	6 AB	0	0.87 (0.11)	0.92 (0.10)	0.45 (0.08)	0.64 (0.09)	71 (15)
			3.7	0.61 (0.10)	0.98 (0.13)	0.59 (0.09)	0.43 (0.09)	65 (10)
			6.8	0.41 (0.11)	0.95 (0.11)	0.79 (0.12)	0.26 (0.12)	60 (26)
		7 SCI	0	0.87 (0.11)	0.82 (0.18)	0.58 (0.12)	0.64 (0.13)	94 (13)
			3.7	0.81 (0.12)	0.97 (0.15)	0.62 (0.10)	0.41 (0.10)	94 (14)
			6.8	0.59 (0.11)	1.02 (0.06)	0.71 (0.06)	0.27 (0.06)	78 (15)
	Kim et al., 2014	30 AB	4.1	0.44 (0.11)
			4.8	0.41 (0.11)
			5.7	0.39 (0.11)
			7.1	0.32 (0.08)
			9.4	0.25 (0.08)
	Kulig et al., 1998	17 SCI	0	1.51 (0.24)	1.06 (0.19)	0.30 (0,06)	0.64 (0.12)
			4.6	1.07 (0.24)	1,19 (0,18)	0.41 (0.08)	0.43 (0.08)
	Requejo et al., 2008	12 Tetra	0	0.90 (0.25)	1.08 (0.25)
			2.3 and 4.6	0.48 (0.17)	0.98 (0.17)
		8 Para	0	1.18 (0.33)	1.00 (0.20)
			2.3 and 4.6	1.05 (0.37)	1.25 (0.17)
	Cowan et al., 2008	123 SCI	0	1.2 (0.3)	1.0 (0.2)			100.6 (18.0)
		115 SCI	5	0.7 (0.5)	1.0 (0.2)			94.1 (20.6)
	Mulroy et al., 2005	13 SCI	0
			4.6
	Newsam et al., 1996	70 SCI	0	0.92 (0.18) - 1.58 (0.26) depending on SCI level	0.92 (0.16) - 1.00 (0.24)
			2.3	0.42 (0.16) - 1.12 (0.24) depending on SCI level
		53 SCI	4.6	0.64 (0.20) - 1.07 (0.24) depending on SCI level
	Soltau et al., 2015	80 paraplegic	0			D : 0.41 (0.15) ND : 0.40 (0.14)	D ≈ 0.74 s ND ≈ 0.72 s	D : 74.9 (15.5) ND : 73.4 (16.2)
			4.6			D : 0.44 (0.14) ND : 0.43 (0.14)	D ≈ 0.35 s ND ≈ 0.35 s	D: 85.4 (14.9) ND : 84.0 (15.4)
	* : Data read on graph
	Standard deviation values are written in parentheses
	Kinematics
				GH angle (°)									Elbow angle (°)			Neck angle (°)	Trunk angle (°)		Wrist angle (°)		Scapula angle (°)
	Reference	Population	Grade (°)	RoM F/E	RoM Ab/AD	RoM IR/ER	RoM elevation plane	RoM elevation angle	Min-Max F/E	Min-Max Ab/Ad	Min-Max IR/ER	Max IR+/ER-	RoM F/E	RoM Pron/Sup	Min-Max F/E	Min-Max F/E	RoM	Min-Max F/E	Min-Max F/E	Min-Max Ulnar Deviation/Radial Deviation	Max Down+/Up- Rot	Max Ant+/Post- tilt	Max IR+/ER-
	Slaven et al., 2019	14, AB	0	43 (9)	26 (11)	35 (9)			-41 (9) / 2 (8) *	-6 (10) / 20 (13)*	4 (12) / 40 (15) *
		14, AB	4.8	42 (7)	28 (10)	30 (8)			-39 (8) / 3 (9) *	-9 (8) / 19 (11) *	7 (11) / 38 (15) *
	Gagnon et al. 2015	18, SCI	0	56 (9)	9 (3)	25 (8)			-44 (9) / 11 (9)	24 (6) / 33 (8)	7 (14) / 32 (17)						6 (2)	13 (6) / 19 (6)
		18, SCI	2.7	58 (11)	12 (7)	31 (10)			-40 (9) / 18 (8)	23 (7) / 35 (11)	7 (15) / 38 (18)						13 (3)	23 (8) / 36 (8)
		18, SCI	3.6	60 (7)	13 (7)	33 (9)			-40 (9) / 19 (8)	22 (7) / 35 (10)	7 (17) / 40 (19)						15 (3)	25 (8) / 39 (8)
		18, SCI	4.8	60 (7)	15 (8)	35 (9)			-38 (8) / 23 (7)	20 (5) / 35 (11)	9 (9) / 43 (12)						18 (4)	28 (8) / 46 (9)
		18, SCI	7.1	65 (9)	20 (12)	43 (11)			-34 (11) / 31 (7)	21 (6) / 41 (15)	6 (7) / 50 (8)						22 (6)	39 (9) / 61 (11)
	Oliveira et al., 2017	8, SCI & VD	0	82 *					-42 (25) / 41 (12)						11 (13) / 65 (21)	-5 (10) / 4 (8)	9 *	21 (12) / 32 (11)
		8, SCI & VD	5	81 *					-35 (30) / 46 (13)						7 (23) / 63 (22)	-1 (13) / 9 (8)	18 *	25 (13) / 43 (14)
	Veeger et al., 1998	5 AB	0.6																-3 (18) / 34 (27)	-23 (10) / 19 (9)
			1.1																-4 (14) / 37 (18)	-26 (8) / 16 (8)
			1900-01-01 16:48:00																-1 (16) / 37 (20)	-23 (7) / 14 (9)
		4 SCI	0.6																-26 (10) / 32 (11)	-22 (14) / 14 (13)
			1.1																-31 (10) / 35 (9)	-24 (16) / 13 (13)
			1.7																-28 (10) / 33 (12)	-24 (13) / 13 (11)
	Symonds et al., 2016	6 AB	0	44 (9)	20 (5)	42 (9)			-2 (8) / 42 (8)	21 (5) / 41 (7)	-26 (10) / 20 (5)						8 (3)	1 (7) / 9 (5)
			3.7°	42 (6)	22 (17)	44 (13)			-2 (7) / 40 (7)	21 (11) / 43 (16)	-28 (17) / 16 (28)						8 (2)	3 (13) / 11 (15)
			6.8°	37 (10)	20 (15)	39 (15)			-1 (10) / 35 (8)	19 (12) / 39 (17)	-25 (12) / 14 (25)						9 (3)	10 (14) / 19 (16)
		7 SCI	0	43 (7)	17 (6)	37 (8)			0 (5) / 44 (6)	12 (5) / 29 (10)	-22 (8) 15 (10)						7 (3)	-1 (5) / 6 (6)
			3.7°	47 (6)	18 (3)	39 (8)			-6 (9) / 42 (7)	8 (8) / 26 (9)	-30 (11) / 9 (12)						20 (11)	3 (4) / 23 (11)
			6.8°	41 (6)	18 (4)	35 (10)			-2 (7) / 39 (6)	7 (10) / 25 (13)	-28 (11) / 7 (12)						21 (8)	6 (3) / 27 (10)
	Morrow et al., 2011	12, SCI & spina bifia	0									28 (20)									0 (9)	50 (20)	38 (10)
			4.6									28 (17)									-3 (8)	45 (16)	45 (9)
	Soltau et al., 2015	80 paraplegic	0			D : 67.9 (22.5) ND : 64.2 (23.1)	D : 72.6 (20.8) ND : 72.4 (19.6)	D : 22.8 (7.2) ND : 21.7 (7.5)					D : 45.7 (14.7) ND : 44.2 (16.2)	D : 28.8 (10.5) ND : 28.9 (11.1)
			4.6			D: 77.5 (17.3) ND : 69.5 (19.0)	D: 85.7 (16.3) ND : 81.8 (14.5)	D: 19.8 (7.6) ND : 18.8 (7.1)					D: 60.3 (16.1) ND : 57.7 (16.9)	D: 36.9 (15.1) ND : 32.4 (13.5)
	* : Data read on graph
	Standard deviation values are written in parentheses
	Handrim kinetics
				Handrim resultant force			Handrim tangential force		Handrim radial force		Fraction of effective force force		Propulsion Moment	Work	Power
	Reference	Population	Grade (°)	Peak (N)	Mean (N)	Rate of rise (N / s)	Peak (N)	Mean (N)	Peak (N)	Mean (N)	Peak	Mean	Mean (N.m)	Mean (J)	Output (W)	Peak (J)
	Bertocci et al., 2018	7, AB	3.5	107		1260	90*		60*							56
		7, AB	9.8	175 *		2220	160*		88*							90 *
		7, AB	15	230		3110	200*		145*							112
	Holloway et al., 2015	7, SCI	0	50*	18*
		7, SCI	3.7	105*	40*
		7, SCI	6.8	140*	67*
	Gagnon et al. 2014	18, SCI	0	66 (22)	40 (11)		46 (16)	25 (8)			0.75 (0.12)	0.43 (0.09)
		18, SCI	2.7	133 (48)	83 (20)		97 (31)	48 (13)			0.80 (0.09)	0.44 (0.06)
		18, SCI	3.6	135 (30)	81 (19)		100 (25)	52 (14)			0.80 (0.12)	0.45 (0.10)
		18, SCI	4.8	164 (40)	95 (21)		116 (31)	58 (14)			0.77 (0.09)	0.42 (0.06)
		18, SCI	7.1	205 (28)	120 (18)		139 (31)	68 (17)			0.76 (0.10)	0.38 (0.10)
	Qi et al., 2013	15, AB	0		34 (10)			24 (4)				0.70 (0.10)
		15, AB	2.3		83 (18)			68 (12)				0.80 (0.10)
	van drongelen et al., 2013	12, AB	0.6		40 (15)			34 (14)		19 (9)		0.75 (0.06)		27 (7)	22 (5)
		12, AB	1.5		60 (7)			48 (7)		25 (12)		0.72 (0.13)		41 (8)	35 (6)
		12, AB	2.3		78 (9)			65 (5)		37 (8)		0.75 (0.04)		57 (8)	51 (8)
	Oliveira et al., 2017	8, SCI & VD	0					4 (1)						15 (6)	19 (11)
		8, SCI & VD	5					26 (5)						82 (22)	38 (15)
	van drongelen et al., 2005	5 AB & 12 SCI	0												4 (1)
		12 SCI	1.7												11 (2)
	van der Woude et al., 1989	6 MWU	2°												48*
	Hurd et al., 2009	13 SCI	3°										D: 17 (5)* ND: 14 (2) *	D: 28 (9)*	D: 81 (24)* ND: 66 (19) *
	Cowan et al., 2008	123 SCI	0	72.3 (25.3)
		115 SCI	5	126.2 (34.0)
	Soltau et al., 2015	80 paraplegic	0	D : 45.2 (14.0) ND : 44.6 (14.2)	D : 29.9 (7.7) ND : 29.5 (7.8)		D : 33.3 (10.5) ND : 33.0 (10.5)	D : 21.1 (5.3) ND : 20.7 (5.3)			D : 72.0 (11.4) ND : 71.5 (11.0)
			4.6	D : 127.1 (31.9) ND : 127.1 (34.9)	D : 80.7 (18.1) ND : 80.7 (19.7)		D : 109.4 (26.2) ND : 108.7 (26.6)	D : 67.3 (13.9) ND : 66.7 (14.7)			D : 84.3 (9.5) ND : 83.9 (9.7)
	* : Data read on graph
	Standard deviation values are written in parentheses
	Body kinetics and joint contact forces
				Moment (N.m)			Shoulder peak moment (N.m)			Shoulder peak moment (normalized)			Shoulder mean moment (normalized)			Peak GH JCF(N)				Mean GH JCF (normalized)
	Reference	Population	Grade (°)	Mean propulsion	GH Peak	Elbow Peak	Flex(+)/ Ext(-)	Abd(+)/ Add(-)	Intl(+)/ Ext(-) rot	Flex(+)/ Ext(-)	Abd(+)/ Add(-)	Intl(+)/ Ext(-) rot	Flex(+)/ Ext(-)	Abd(+)/ Add(-)	Int(+)/ Ext(-) rot	Posterior	Superior	medial	resultant	Anterior	Posterior	Medial	Lateral	Superior
	Holloway et al., 2015	7, SCI	0													200 (50)*	300 (50)*	600 (150)*	700 (150)*
		7, SCI	3.7													550 (150)*	800 (350)*	1700 (700)*	1950 (750)*
		7, SCI	6.8													1100 (550)*	1250 (400)*	2250 (400)*	2800 (400)*
	Gagnon et al. 2015	18, SCI	0							0.29 (0.11) Nm/kg	- 0.09 (0.04) Nm/kg	0.20 (0.08) Nm/kg	0.14 (0.06) Nm/kg	- 0.16 (0.02) Nm/kg	0.10 (0.04) Nm/kg
		18, SCI	2.7							0.51 (0.15) Nm/kg	- 0.26 (0.10) Nm/kg	0.41 (0.14) Nm/kg	0.23 (0.07) Nm/kg	- 0.06 (0.05) Nm/kg	0.19 (0.05) Nm/kg
		18, SCI	3.6							0.55 (0.17) Nm/kg	- 0.28 (0.10) Nm/kg	0.46 (0.13) Nm/kg	0.25 (0.08) Nm/kg	- 0.07 (0.05) Nm/kg	0.22 (0.06) Nm/kg
		18, SCI	4.8							0.56 (0.13) Nm/kg	- 0.37 (0.14) Nm/kg	0.53 (0.15) Nm/kg	0.23 (0.08) Nm/kg	- 0.09 (0.04) Nm/kg	0.25 (0.06) Nm/kg
		18, SCI	7.1							0.73 (0.30) Nm/kg	- 0.49 (0.13) Nm/kg	0.78 (0.18) Nm/kg	0.24 (0.15) Nm/kg	- 0.10 (0.04) Nm/kg	0.34 (0.10) Nm/kg
	Qi et al., 2013	15, AB	0	6 (1)
		15, AB	2.3	18 (3)
	Morrow et al., 2010	12, SCI & SB	0										0.12 * Nm/Nm	0.08 * Nm/Nm	0.05 * Nm/Nm					0.02* N/N	0.08* N/N	0.01* N/N	0.03* N/N	0.12* N/N
		12, SCI & SB	4.6										0.23 * Nm/Nm	0.26 * Nm/Nm	0.26 * Nm/Nm					0.07 * N/N	0.17* N/N	0.05* N/N	0.04* N/N	0.19* N/N
	van drongelen et al., 2005	5 AB & 12 SCI	0		7 (2)	3 (-2)
		12 SCI	1.7		15 (4)	6 (2)
	Kulig et al., 1998	17 SCI	0				13.8 (4.4)	9.8 (4.2) Nm	5.8 (2.2) Nm							46.3 (12.3)	14.3 (12.7)	7.8 (3.9)
			4.6				30.7 (8.4)	21.3 (9.1)	15.5 (6.3)							95.8 (21.0)	65.9 (24.0)	9.8 (4.3)
	Mulroy et al., 2005	13 SCI	0				Anterior seat position: - 11.4 (2.2) Posterior seat position: - 11.3 (3.0)	Anterior seat position: 0.1 (1.0) Posterior seat position: 0.3 (0.6)	Anterior seat position: 1.7 (0.7) Posterior seat position: 2.0 (0.9)
		13 SCI	4.6				Anterior seat position: - 31.6 (6.4) Posterior seat position: - 33.3 (8.0)	Anterior seat position: 3.7 (2.2) Posterior seat position: 3.9 (2.3)	Anterior seat position: 3.4 (0.7) Posterior seat position: 4.2 (1.4)
	* : Data read on graph
	Standard deviation values are written in parentheses
	Muscle activity
				Peak Muscle Activity (%MVC)										Timing of peak (% of cycle)
	Reference			Anterior Deltoid	Posterior deltoid	Pectoralis Major	Infraspinatus	Supraspinatus	triceps brachii	Latissimus dorsi	extensor carpi radialis	Rectus abdominis	Erector spinae	Anterior Deltoid	Middle deltoid	Posterior deltoid	Pectoralis Major	Upper trapezuis	biceps brachii	triceps brachii
	Slaven et al., 2019	14, AB	0	40 *		37 *	36 *
		14, AB	4.8	60 *		42 *	62 *
	Holloway et al., 2015	7, SCI	0	22 *		15 *	40 *
		7, SCI	3.7	88 *		44 *	60 *
		7, SCI	6.8	92 *		62 *	80 *
	Gagnon et al., 2015	18, SCI	0	14 (8)	20 (14)	14 (9) / 21 (15)
		18, SCI	2.7	44 (23)	52 (31)	38 (22) / 54 (23)
		18, SCI	3.6	48 (26)	62 (51)	42 (33) / 59 (23)
		18, SCI	4.8	54 (26)	60 (19)	57 (31) / 71 (26)
		18, SCI	7.1	68 (28)	77 (19)	71 (29) / 101 (42)
	Qi et al., 2013	15, AB	0											10 (8)	71 (11)	72 (12)	19 (22)	68 (10)	93 (10)	22 (13)
		15, AB	2.3											33 (20)	71 (8)	69 (9)	27 (11)	71 (11)	6 (11)	50 (11)
	Symonds et al., 2016	6 AB	0	19 (6)		28 (19)	50 (24)
			3.7°	19 (5)		19 (13)	34 (6)
			6.8°	17 (7)		20 (12)	29 (11)
		7 SCI	0	15 (3)		14 (5)	43 (13)
			3.7°	29 (17)		21 (9)	41 (11)
			6.8°	34 (19)		26 (12)	45 (13)
	Kim et al., 2014	30, AB	4.1	18 (8)	15 (7)				31 (16)		27 (14)
			4.8	17 (8)	15 (7)				36 (19)		26 (16)
			5.7	19 (9)	15 (7)				37 (22)		29 (20)
			7.1	17 (8)	15 (8)				40 (23)		28 (18)
			9.4	19 (10)	15 (9)				48 (28)		33 (22)
	Requejo et al., 2008	12 Tetra	0	40 (36)		46 (35)	36 (42)	46 (35)
			2.3° and 4.6°	83 (38)		73 (33)	88 (58)	73 (33)
		8 Para	0	24 (19)		92 (41)	37 (46)	92 (41)
			2.3° and 4.6°	84 (29)		128 (49)	74 (38)	128 (49)
	* : Data read on graph
	Standard deviation values are written in parentheses
				Mean Muscle activity (%MVC)
	Reference			Anterior Deltoid	Posterior deltoid	Pectoralis Major	Infraspinatus	Supraspinatus	triceps brachii	Latissimus dorsi	extensor carpi radialis
	Requejo et al., 2008	12 Tetra	0	20 (13)		39 (23)	16 (18)	26 (22)
			2.3° and 4.6°	47 (15)		64 (30)	38 (17)	41 (18)
		8 Para	0	15 (12)		31 (30)	18 (16)	40 (19)
			2.3° and 4.6°	36 (15)		66 (40)	31 (11)	48 (26)
	Symonds et al., 2016	6 AB	0	13 (4)		15 (9)	27 (10)
			3.7°	19 (5)		19 (13)	34 (6)
			6.8°	17 (7)		20 (12)	29 (11)
		7 SCI	0	9 (2)		9 (3)	26(6)
			3.7°	29 (17)		21 (9)	41 (11)
			6.8°	34 (19)		26 (12)	45 (13)
	Gagnon et al., 2015	18, SCI	0	7 (4)	8 (7)	7 (4) / 12 (8)
		18, SCI	2.7	21 (9)	20 (14)	18 (10) / 30 (15)
		18, SCI	3.6	23 (12)	24 (24)	20 (10) / 32 (13)
		18, SCI	4.8	26 (10)	23 (10)	27 (14) / 37 (15)
		18, SCI	7.1	34 (13)	27 (6)	35 (18) / 53 (24)
	Chow et al., 2009	10, SCI & VD	0	5 *	5 *	4 *			6 *	10 *	7 *
		10, SCI & VD	2	8 *	8 *	14 *			12 *	11 *	9 *
		10, SCI & VD	4	8 *	8 *	20 *			12 *	10 *	11 *
		10, SCI & VD	6	17 *	9 *	31 *			17 *	13 *	14 *
		10, SCI & VD	8	25 *	11 *	36 *			21 *	17 *	18 *
		10, SCI & VD	10	28 *	11 *	37 *			23 *	15 *	19 *
		10, SCI & VD	12	38 *	10 *	36 *			23 *	19 *	24 *
	Wieczorek et al., 2020	8, AB	4.6°	99 (55)	87 (27)				53 (11)		44 (28)
	* : Data read on graph
	Standard deviation values are written in parentheses
				Peak un-normalized EMG (V)
	Reference			Anterior Deltoid	Posterior deltoid	Pectoralis Major	triceps brachii	Latissimus dorsi	extensor carpi radialis	Rectus abdominis	Erector spinae
	Lvy et al., 2004	11 , MWU	0°	0.082 (0.043)	0.094 (0.052)	0.021 (0.008)	0.050 (0.036)	0.022 (0.012)	0.078 (0.051)	0.010 (0.002)	0.011 (0.004)
			5°	0.123 (0.102)	0.074 (0.050)	0.052 (0.034)	0.066 (0.046)	0.030 (0.021)	0.127 (0.090)	0.012 (0.006)	0.014 (0.006)
	* : Data read on graph
	Standard deviation values are written in parentheses

## Sheet: Cross-slope
	Study review
							Measurements
	Study	Population		Experimental condition	Speed	slope grade (°), length	Kinematics	Kinetics	Muscle Activity	Model
	Holloway et al 2015	7 (7M)	SCI	overground	self-selected	0, 1.4° (length: not reported)	IMU	Instrumented wheel (left side, 50Hz)	sEMG (3Muscles)	Holzbaur et al., 2005
	Richter et al 2007	25 (NA)	MWU	motorized treadmill	self-selected	0, 3, 6° (35m* )	Motion capture system (100 Hz)	Instrumented wheel (downhill side, 200Hz)
	Hurd et al 2008	12 (11M 1F)	SCI	overground	self-selected	2° (length: not reported)		Instrumented wheel (both sides, 240Hz)
	Symonds et al., 2016	13 (1F, 12M)	7 SCI, 6 AB	overground	self-selected	0, 1.4° (8.4m, 7.2m)	IMU (50Hz)	1 Instrumented wheel (left side)	EMG (3 muscles)
	Spatio-temporal Parameters
	Study	Population	Grade (°)	Speed (m / s)	Cycle Frequency (Hz)	Push phase duration (s)	Recovery phase duration (s)	Cycle length (m)	Contact angle (°)
	Richter et al 2007	25, MWU	0	1.2 (0.2)	1.13 (0.26)	0.45 *	0.43 (0.16)	1.06 (0.30)	106 ± 19
			3	1.1 (0.3)	1.15 (0.23)	0.49 *	0.38 (0.13)	0.98 (0.26)	106 ± 17
			6	1.1 (0.3)	1.17 (0.24)	0.50 *	0.35 (0.14)	0.95 (0.31)	107 ± 19
	Hurd et al 2008	12, SCI	2			D: 0,21 ± 0,06 ND: 0,2 ± 0,05
	Symonds et al., 2016	6 AB	0	0.87 (0.11)	0.92 (0.10)	0.45 (0.08)	0.64 (0.09)		71 (15)
			1.4°	0.9 (0.1)	1.00 (0.10)	0.48 (0.07)	0.52 (0.08)		81 (10)
		7 SCI	0	0.87 (0.11)	0.82 (0.18)	0.58 (0.12)	0.64 (0.13)		94 (13)
			1.4°	0.9 (0.2)	0.92 (0.14)	0.56 (0.10)	0.53 (0.09)		91 (16)
	Standard deviation values are written in parentheses
	Kinematics
				GH angle (°)						Trunk angle (°)
	Reference	Population	Grade (°)	RoM F/E	RoM Ab/AD	RoM IR/ER	Min-Max F/E	Min-Max Ab/Ad	Min-Max IR/ER	RoM	Min-Max F/E
	Symonds et al., 2016	6 AB	0	44 (9)	41 (7)	20 (5)	-2 (8) / 42 (8)	21 (5) / 41 (7)	-26 (10) / 20 (5)	8 (3)	1 (7) / 9 (5)
			1.4°	47 (5)	24 (13)	50 (11)	-2 (7) / 45 (10)	19 (10) / 44 (7)	-21 (12) / 29 (17)	7 (3)	1 (9) / 8 (7)
		7 SCI	0	43 (7)	29 (10)	17 (6)	0 (5) / 44 (6)	12 (5) / 29 (10)	-22 (8) 15 (10)	7 (3)	-1 (5) / 6 (6)
			1.4°	46 (8)	18 (5)	39 (9)	-5 (10) / 41 (10)	9 (5) / 28 (9)	-23 (10) / 16 (11)	10 (5)	-2 (4) / 9 (4)
	Standard deviation values are written in parentheses
	Kinetics
				Handrim resultant force			Handrim tangential force					Peak GH joint contact forces
	Study	Population	Grade (°)	Peak (N)	Mean (N)	Mean (normalized)	Mean (normalized)	Fraction of Effective Force	Propeling torque (N.m)	Work (J)	Power (W)	Posterior (N)	Superior (N)	Medial (N)	Resultant (N)
	Holloway et al 2015	7, SCI	0	50*	18*							180 (70)*	270 (70)*	530 (140)*	610 (140)*
			1.4	65*	22*							260 (140)*	400 (140)*	800 (210)*	910 (140)*
	Richter et al 2007	25, MWU	0	53 (15)					8,8 (2,6)		4.7 (2.4)
			3	63 (17)					12 (4)		7.3 (3.5)
			6	77 (17)					17 (5)		10.9 (4.2)
	Hurd et al 2008	12, SCI	2			D: 0.47 (0.09) N/kg ND: 0.43 (0.11) N/kg	D: 0.28 (0.08) N/kg ND: 0.24 (0.90) N/kg	D: 61 (14) ND: 58 (13)	D: 5,7 (2,0) ND: 4,7 (1,8)	D: 8,0 (3,9) ND: 6,2 (2,9)	D: 43 (18) ND: 36 (20)
	* : Data read on graph
	Standard deviation values are written in parentheses
	Muscle activity
				Peak Muscle Activity (%MVIC)			Mean Muscle Activity (%MVC)
	Study	Population	Grade (°)	Anterior deltoid	Pectoralis major	Infraspinatus	Anterior deltoid	Pectoralis major	Infraspinatus
	Holloway et al 2015	7, SCI	0	22*	15*	39*
			1.4	27*	20*	36*
	Symonds et al., 2016	6 AB	0	19 (6)	28 (19)	50 (24)	13 (4)	15 (9)	27 (10)
			1.4°	28 (8)	40 (24)	58 (20)	18 (4)	21 (14)	32 (12)
		7 SCI	0	15 (3)	14 (5)	43 (13)	9 (2)	9 (3)	26(6)
			1.4°	22 (9)	21 (9)	48 (22)	13 (5)	12 (5)	31 (9)
	* : Data read on graph
	Standard deviation values are written in parentheses

## Sheet: Curb
	Experimental methods
					Measurements
	Study	Population		curb height (cm)	Kinematics	Kinetics	Muscle Activity	Model
	Lalumiere et al 2013	15 (14M 1F)	SCI	4, 8, 12cm	opto-electronic (4 cameras, 30Hz)	instrumented wheels (both sides, 240Hz)	sEMG (4 muscles)	Desroches et al., 2010,
	van Drongelen 2005	5	SCI	10cm	opto-electronic (3 cameras, 100Hz)	instrumented wheel (left side)		Delft Shoulder and Elbow Model
	Kinematics
				Shoulder RoM (°)			Elbow RoM (°)		Wrist RoM (°)		Trunk RoM (°)
	Study	Population	Curb height (cm)	RoM Flex/ext	RoM Abd/add	RoM IR/ER	RoM Flex/Ext	RoM Pron/Sup	RoM Flex/Ext	RoM UD/RD	RoM Flext/Ext
	Lalumiere et al 2013	15, SCI	4	45 (10)	13 (4)	21 (9)	30 (10)	29 (11)	45 (7)	30 (7)	12 (6)
			8	54 (10)	16 (7)	33 (14)	42 (14)	33 (14)	51 (10)	35 (7)	23 (13)
			12	60 (8)	20 (7)	40 (15)	54 (12)	41 (10)	50 (10)	35 (7)	30 (9)
	Standard deviation values are written in parentheses
				Shoulder angle (°)
		Population	Curb height (cm)	Max Flex	Max Ext	Max Abd	Min Abd	Max Int Rot	Min Int Rot
	Lalumiere et al 2013	15, SCI	4	1 (13)	44 (8)	40 (9)	27 (8)	41 (13)	20 (9)
			8	10 (15)	44 (8)	41 (11)	26 (7)	51 (16)	17 (9)
			12	16 (9)	44 (7)	42 (8)	22 (4)	52 (13)	12 (10)
	Standard deviation values are written in parentheses
				Elbow angle (°)				Trunk angle (°)
	Study	Population	Curb height (cm)	Max Flex	Min Flex	Max Pron	Max Sup	Max Flex	Min Ext
	Lalumiere et al 2013	15, SCI	4	95 (5)	65 (8)	31 (12)	-1 (18)	20 (8)	9 (6)
			8	100 (8)	58 (12)	32 (11)	2 (19)	33 (11)	10 (8)
			12	104 (7)	50 (13)	34 (13)	7 (17)	43 (10)	13 (7)
	Standard deviation values are written in parentheses
				Wrist angle (°)
		Population	Curb height (cm)	Max Flex	Max Ext	Max UD	Max RD
	Lalumiere et al 2013	15, SCI	4	7 (6)	38 (7)	29 (5)	1 (8)
			10	11 (6)	40 (8)	33 (5)	2 (8)
			12	14 (7)	36 (6)	34 (4)	1 (9)
	Standard deviation values are written in parentheses
	Kinetics
				Shoulder moment (N.m)
	Study	Population	Curb height (cm)	Total mean	Total peak	Flexion mean	Flexion peak	Extension mean	Extension peak	Abduction mean	Abduction peak	Adduction mean	Adduction peak	Internal rotation mean	Internal rotation peak	external rotation mean	external rotation peak
	Lalumiere et al 2013	15, SCI	4	19 (10)	42 (24)	22 (11)	47 (25)	8 (5)	19 (14)	3 (1)	8 (6)	4 (2)	9 (9)	11 (4)	25 (10)	5 (4)	8 (7)
			8	31 (11)	73 (23)	37 (13)	18 (30)	14 (12)	25 (19)	7 (5)	16 (10)	5 (4)	11 (9)	19 (7)	44 (17)	7 (5)	11 (10)
			12	45 (17)	99 (38)	51 (20)	102 (34)	19 (15)	35 (25)	8 (6)	22 (13)	5 (4)	12 (9)	23 (11)	54 (19)	8 (7)	18 (25)
	van Drongelen 2005	8, SCI	10		76 (24)
	Standard deviation values are written in parentheses
				Elbow moment (N.m)
	Study	Population	Curb height (cm)	Total mean	Total peak	Extension mean	Extension peak	Pronation mean	Pronation peak	Supination mean	Supination peak	Flexion mean	Flexion peak
	Lalumiere et al 2013	15, SCI	4	12 (11)	29 (30)	1 (3)	7 (14)	3 (3)	9 (10)	1 (1)	2 (3)	11 (12)	27 (30)
			8	18 (13)	40 (31)	4 (10)	9 (20)	6 (5)	15 (13)	1 (2)	3 (5)	17 (25)	36 (32)
			12	26 (21)	65 (54)	6 (13)	14 (29)	8 (10)	22 (21)	2 (3)	5 (7)	22 (23)	50 (42)
	van Drongelen 2005	8, SCI	10		60 (17)
	Standard deviation values are written in parentheses
				Wrist moment (N.m)
	Study		Curb height (cm)	Total mean	Total peak	Extension mean	Extension peak	Ulnar dev mean	Ulnar dev peak	Radial dev mean	Radial dev peak	Flexion mean	Flexion peak
	Lalumiere et al 2013	15, SCI	4	5 (8)	13 (22)	3 (8)	6 (15)	1 (2)	3 (9)	3 (5)	9 (14)	2 (1)	4 (3)
			8	8 (10)	19 (22)	4 (8)	9 (16)	2 (6)	4 (10)	6 (6)	13 (14)	3 (3)	7 (6)
			12	13 (16)	33 (42)	8 (15)	19 (37)	3 (7)	6 (17)	9 (11)	22 (24)	5 (4)	12 (11)
	Standard deviation values are written in parentheses
	Muscular activity
				Biceps Muscle Activity (% MVC)		Triceps Muscle Activity (% MVC)		Anterior deltoid Muscle Activity (% MVC)		Pectoralis major Muscle Activity (% MVC)
	Study	Population	Curb height (cm)	Mean	Peak	Mean	Peak	Mean	Peak	Mean	Peak
	Lalumiere et al 2013	15, SCI	4	14 (9)	44 (30)	10 (10)	20 (19)	11 (5)	31 (15)	9 (6)	22 (15)
			8	23 (16)	66 (46)	17 (12)	36 (24)	22 (10)	61 (28)	17 (12)	50 (31)
			12	30 (31)	75 (81)	28 (29)	56 (40)	33 (15)	82 (33)	26 (18)	68 (45)
	Standard deviation values are written in parentheses

## Sheet: Ground type
	Study review
								Measurements
	Study	Population			Test ground types	Length (m)	Kinematics	Kinetics	Muscle Activity	Model
	Oliveira et al 2019	8 (7M 1F)	4 SCI,3 Cerebral palsy, 1 Friedrich’s Ataxia	158±14cm; 49±13kg	tile; polyfoam mat	10; 2.2m	IMU (11 sensors, 60Hz)	instrumented wheel (right side, 240Hz)		Roetenberg et al., 2013
	Koontz et al., 2009	29 (28M 1F)	25 SCI, 3 transtibial/transfemoral amputee, 1 Neural palsy	181±8cm; 92±22kg	linoleum; carpet	1.2; 1.5m	opto-electronic (6 cameras, 60Hz)	instrumented wheels (both sides, 240Hz)
	Cowan et al., 2009	53 (20M 33F)	MWC users	170±10cm; 77±17kg	tile; low-pile carpet; high-pile carpet	12; 7.3; 7.3m		instrumented wheels (both sides, 240Hz)
	Hurd et al., 2008	12 (11M 1F)	SCI		smooth concrete; aggregate concrete; carpet; tile	N/A; N/A; 10; 10m		instrumented wheels (both sides, 240Hz)
	Hurd et al., 2008b	14 (12M 2F)	SCI	174±10cm; 78±26kg	aggregate concrete; smooth concrete; carpet; tile	30; 30; 10; 10m		instrumented wheels (both sides, 240Hz)
	Koontz et al., 2005	11 (10M 1F)	10 SCI, 1 multiple sclerosis, 1 transfemoral amputee	177±6cm; 79±11kg	high-pile carpet; low-pile carpet; concrete; pavers; grass; tile; wood	7.6; 18.3; 15.2; 15.2; 6.1; 15.2; 15.2m		instrumented wheel (right side, 240Hz)
	Hurd et al., 2009	13 (11M 2F)	SCI		smooth concrete; aggregate concrete	30m		instrumented wheels (both sides, 240Hz)
	Levy et al., 2004	11 (8M 3F)	MWU		linoleum; carpet	100; 21m			EMG (8 muscles)
	Cowan et al., 2008	128 (102 M, 26 F) hard-tile : 123 low-pile : 94	SCI (various levels)	176,5 ± 10,7 cm (N= 122); 80,8 ±19,9 kg (N = 85)	hard tile ; low-pile carpet	10; 10m		instrumented wheel (one side, not reported)
	Dysterheft et al., 2015	10 (7 M 3F)	Teenagers MWC users		tile ; carpet ; concrete	15; 15; 15m		instrumented wheel (both sides, analyzed only at the right side, 240 Hz)
	Martin-Lemoyne et al., 2020	13 (9M, 4 F)	SCI	177 ± 5 cm 79.0 1 ± 16.7 kg	tiled abrasive floor; padded carpet fllor	10; 10m			sEMG (4 muscles, dominant arm)
	Newsam et al., 1996	70 (70M)	SCI	71.8 ± 15.1 kg	tile ; carpet	15; 12m	spatiotemporal parameters only: instrumented handrim (force transducers), optical encoder
	Spatio-temporal parameters
	Study	Ground type	Length (m)	Speed (m/s)	Stroke frequency (Hz)	Push phase duration (s)	Contact angle (°)
	Oliveira et al 2019	Tile, rigid frame MWC	10	1.29 (0.17)
		Tile, folding frame MWC	10	1.20 (0.27)
		Polyfoam mat, rigid frame MWC	2.2	0.61 (0.25)
		Polyfoam mat, folding frame MWC	2.2	0.44 (0.21)
	Koontz et al., 2009	linoleum	1.2	0.92 (0.04)	1.95 (0.09)		54.6 (3.7)
		carpet	1.5	0.82 (0.04)	1.77 (0.08)		45.7 (3.8)
	Cowan et al., 2009	tile	12	1.01 (0.02)	1.21 (0.02)
		low-pile carpet on concrete	7.3	0.84 (0.01)	1.22 (0.02)
		high-pile carpet with pad on concrete	7.3	0.43 (0.01)	0.96 (0.02)
	Hurd et al., 2008	smooth concrete	N/A			D: 0.32 (0.11) ND: 0.32 (0.06)
		aggregate concrete	N/A			D: 0.35 (0.07) ND: 0.33 (0.06)
		carpet	10			D: 0.34 (0.06) ND: 0.33 (0.06)
		tile	10			D: 0.32 (0.07) ND: 0.31 (0.07)
	Hurd et al., 2008b	aggregate concrete	30	D/ND: 1.40 (0.30)	D/ND: 1.10 (0.20)	D/ND: 0.30 (0.07)
		smooth concrete	30	D/ND: 1.50 (0.30)	D/ND: 1.10 (0.20)	D: 0.30 (0.10) ND: 0.30 (0.07)
		carpet	10	D/ND: 1.50 (0.30)	D/ND: 1 (0.20)	D/ND: 0.30 (0.07)
		tile	10	D/ND: 1.50 (0.30)	D/ND: 1 (0.30)	D/ND: 0.30 (0.07)
	Koontz et al., 2005	high- pile carpet	7.6	1.10 (0.18)	0.73 (0.13*)
		low-pile carpet	18.3	1.26 (0.14)	0.75 (0.13*)
		concrete	15.2	1.38 (0.17)	0.76 (0.20*)
		pavers	15.2	1.28 (0.17)	0.84 (0.15*)
		grass	6.1	0.91 (0.25)	0.95 (0.32)
		tile	15.2	1.20 (0.17)	0.79 (0.22*)
		wood	15.2	0.88 (0.14)	0.80 (0.17*)
	Cowan et al., 2008	hard-tile	10	1.2 (0.3)	1.0 (0.2)		100.6 (18.0)
		low-pile carpet	10	1.0 (0.4)	1.0 (0.2)		97.2 (19.6)
	Dysterheft et al., 2015	Carpet	15	1.33 (0.28)	0.76 (0.12)		82.66 (16.38)
		Tile	15	1.14 (0.17)	0.72 (0.08)		81.28 (18.59)
		Concrete	15	1.45 (0.07) **	0.75 (0.16)		84.13 (17.77)
	Martin-Lemoyne et al., 2020	abrasive tile	10	Median (25th - 75th percentile) : 1.04 (0.97 - 1.21)
		padded carpet	10	Median (25th - 75th percentile) : 1.02 (0.77 - 1.20)
	Newsam et al., 1996	tile	15	from high to low levels of SCI : 0.92 (0.18) to 1.58 (0.26 )	from high to low levels of SCI : 0.92 (0.16) to 1.00 (0.24 )
		carpet	12	from high to low levels of SCI: 0.80 (0.19) to 1.49 (0.17)	values not reported. Similar cadence on carpet and tile reported for all SCI subgroups
	* : Data read on graph
	Standard deviation values are written in parentheses
	Subject kinematics
				GH angle (°)		Elbow angle (°)		Neck angle (°)		Trunk angle (°)
	Study	Ground type	Length (m)	Max Flex	Min Flex	Max Flex	Min Flex	Max Flex	Min Flex	Max Flex	Min Flex
	Oliveira et al 2019	Tile, rigid frame MWC	10	50.5 (11.6)	-36.7 (23.8)	72.2 (17.4)	11.0 (10.6)	7.9 (8.9)	- 5.3 (8.3)	33.9 (125)	22.3 (8.9)
		Tile, folding frame MWC	10	40.6 (12.0)	-41.7 (25.1)	65.4 (21.0)	10.9 (12.6)	4.4 (7.8)	-5.4 (10.0)	32.2 (10.6)	20.7 (11.8)
		Polyfoam mat, rigid frame MWC	2.2	51.0 (13.3)	-33.0 (26.7)	73.5 (19.4)	30.8 (37.6)	13.7 (6.6)	-2.9 (11.0)	46.1 (17.9)	27.5 (14.6)
		Polyfoam mat, folding frame MWC	2.2	42.40 (14.30)	-32.90 (30.10)	65.20 (22)	14.70 (12.80)	12.70 (7.69)	1.70 (10.8)	41.2 (9.4)	21.60 (16.60)
	Standard deviation values are written in parentheses
	Handrim kinetics
				Resultant force			Tangential force			Radial force	Fraction of Effective Force		Propulsion moment		Work	Power (W)
	Study	Ground type	Length (m)	Peak (normalized)	Mean (normalized)	Rate of rise (normalized)	Peak (normalized)	Mean (normalized)	Mean (N)	Mean (normalized)	Mean (Normalized)	Mean	Peak (normalized)	Mean (normalized)	Linear work (J.m-1)
	Koontz et al., 2009	linoleum	1.2	0.84 (0.06) N/kg	0.34 (0.04) N/kg								0.17 (0.01) N.m/kg	0.064 (0.007) N.m/kg
		carpet	1.5	1.1 (0.1) N/kg	0.37 (0.03) N/kg								0.22 (0.01) N.m/kg	0.11 (0.01) N.m/kg
	Cowan et al., 2009	tile	12	0.0889 (0.0018) N/N			0.0653 (0.0013) N/N
		low-pile carpet on concrete	7.3	0.0999 (0.0017) N/N			0.0749 (0.0012) N/N
		high-pile carpet with pad on concrete	7.3	0.1448 (0.0017) N/N			0.1126 (0.0014) N/N
	Hurd et al., 2008	smooth concrete	N/A		D: 0.64 (0.21) N/kg ND: 0.67 (0.20) N/kg			D: 0.38 (0.15) N/kg ND: 0.47 (0.13) N/kg				D: 59.33 (14.46) ND: 69.42 (10.71)		D: 7.71 (2.32) Nm/kg ND: 9.52 (2.10) Nm/kg	D: 11.89 (5.07) ND: 15.79 (5.04)	D: 45.26 (19.51) ND: 58.79 (20.05)
		aggregate concrete	N/A		D: 0.86 (0.20) N/kg ND: 0.78 (0.17 ) N/kg			D: 0.65 (0.12) N/kg ND: 0.52 (0.12) N/kg				D: 74.43 (11.75) ND: 65.95 (10.30)		D: 13.91 (4.76) Nm/kg ND: 10.74 (2.31) Nm/kg	D: 23.28 (8.48) ND: 16.94 (4.68)	D: 77.42 (21.59) ND: 56.48 (18.86)
		carpet	10		D: 0.67 (0.08) N/kg ND: 0.65 (0.12) N/kg			D: 0.48 (0.06) N/kg ND: 0.48 (0.11) N/kg				D: 69.47 (8.14) ND: 72.45 (12.06)		D: 10.24 (3.13) Nm/kg ND: 10.21 (3.14) Nm/kg	D: 16.97 (4.86) ND: 16.64 (5.34)	D: 60.59 (17.88) ND: 61.24 (22.48)
		tile	10		D: 0.67 (0.08) N/kg ND: 0.65 (0.12) N/kg			D: 0.48 (0.06) N/kg ND: 0.48 (0.11) N/kg				D: 69.47 (8.14) ND: 72.45 (12.06)		D: 10.24 (3.13) Nm/kg ND: 10.21 (3.14) Nm/kg	D: 16.97 (4.86) ND: 16.64 (5.34)	D: 60.59 (17.88) ND: 61.24 (22.48)
	Hurd et al., 2008b	aggregate concrete	30		D/ND: 0.80 (0.20) **			D: 0.60 (0.10)** ND: 0.50 (0.20)**		D/ND: 0.50 (0.20)**				D: 13.20 (5.10)** ND: 10.80 (2.70)**
		smooth concrete	30		D/ND: 0.60 (0.20) **			D: 0.40 (0.20)** ND: 0.50 (0.10)**		D: 0.50 (0.20)** ND: 0.40 (0.20)**				D: 7.80 (2.30)** ND: 9 (2.40)**
		carpet	10		D: 0.70 (0.10) ** ND: 0.60 (0.10) **			D: 0.50 (0.08)** ND: 0.50 (0.10)**		D: 0.40 (0.09)** ND: 0.40 (0.10)**				D: 9.70 (3.30)** ND: 9.60 (3.41)**
		tile	10		D/ND: 0.50 (0.10) **			D/ND: 0.30 (0.10)**		D/ND: 0.30 (0.10)**				D: 6.50 (2.20)** ND: 6.70 (2.50)**
	Koontz et al., 2005	high- pile carpet	7.6	1.83 (0.51) ***		1.25 (0.36) ***					1.31 (0.88) ***			2.04 (0.96) ***
		low-pile carpet	18.3	1.79 (0.54) ***		1.22 (0.44) ***					1.62 (1.01) ***			2.01 (0.77) ***
		concrete	15.2	1.92 (0.53) ***		2.11 (1.73) ***					1.77 (1.10) ***			2.17 (0.58) ***
		pavers	15.2	2.38 (0.80) ***		1.68 (0.22) ***					1.80 (1.37) ***			2.59 (1.20) ***
		grass	6.1	2.44 (0.68) ***		2.46 (1.89) ***					3.11 (3.55) ***			3.11 (1.62) ***
		tile	15.2	1.79 (0.50) ***		1.65 (1.25) ***					1.60 (1.23) ***			2 (1.03) ***
		wood	15.2	1.87 (0.59) ***		1.25 (0.33) ***					1.77 (1.02) ***			2.06 (0.79) ***
	* : Data read on graph
	**: Unknow unity
	***: Normalized by dividing by steady-state value on level smooth concrete
	Standard deviation values are written in parentheses
				Resultant force	Tangential force	Propulsion moment	Work	Power (W)
	Study	Ground type	Length (m)	Mean (N)	Mean (N)	Mean (N.m)	Linear work (J.m-1)
	Oliveira et al., 2019	Tile, rigid frame MWC	10		5.3 (1.9)		19.7 (7.9)	21.5 (9.3 )
		Tile, folding frame MWC	10		4.0 (1.5)		15.3 (5.8)	18.5 (10.6)
		Polyfoam mat, rigid frame MWC	2.2		25.4 (4.5)		85.2 (20.1)	38.7 (24.1)
		Polyfoam mat, folding frame MWC	2.2		29.0 (6.9)		105.6 (27.3)	32.4 (16.8)
	Cowan et al., 2008	hard-tile	10	72.3 (25.3)
		low-pile carpet	10	87.5 (28.5)
	Dysterheft et al., 2015	Carpet	15	60.99 (18.36)
		Tile	15	59.37 (19.43)
		Concrete	15	67.10 (26.59)
	Hurd et al., 2009	smooth concrete	30			D: 8 (2) ND: 9 (2)*	D: 12 (5) ND: 15 (5)	D: 48 (17) ND: 56 (14) *
		aggregate concrete	30			D: 12 (4) ND: 11 (3)*	D: 20 (10) ND : 17 (5)	D: 69 (26) ND: 55 (15)
	* : Data read on graph
	Standard deviation values are written in parentheses
	Muscle activity
				EMG Voltage (V)
	Reference	Ground type	Length (m)	Anterior Deltoid	Posterior deltoid	Pectoralis Major	triceps brachii	Latissimus dorsi	extensor carpi radialis	Rectus abdominis	Erector spinae
	Lvy et al., 2004	linoleum	100	0.082 (0.043)	0.094 (0.052)	0.021 (0.008)	0.050 (0.036)	0.022 (0.012)	0.078 (0.051)	0.010 (0.002)	0.011 (0.004)
		carpet	21	0.082 (0.052)	0.067 (0.033)	0.052 (0.072)	0.045 (0.024)	0.038 (0.033)	0.086 (0.040)	0.012 (0.009)	0.012 (0.007)
	Standard deviation values are written in parentheses
				Muscle activity (% MVC ) Median (25th - 75th percentile)
				Anterior Deltoid			Pectoralis Makor			Triceps brachii			Biceps brachii
	Reference	Ground type	Length (m)	Mean	Max	Integrated on trial	Mean	Max	Integrated on trial	Mean	Max	Integrated on trial	Mean	Max	Integrated on trial
	Martin-Lemoyne et al., 2020	abrasive tile	10	5.2 (3.8 - 9.6)	20.1 (11.3 - 28.9)	50.7 (33.6 - 116.5)	6.1 (3.2 - 9.3)	20.2 (10.9 - 28.9)	59.7 (31.4 - 101.2)	6.8 (4.5 - 13.3)	22.0 (15.1 - 41.8)	69.4 (45.6 - 158.1)	4.3 (2.7 - 7.1)	17.8 (9 - 22.5)	44.3 (27.8 - 74.6)
		padded carpet	10	9.4 (5.1 - 17.2)	32.4 (17.5 - 63.0)	101.3 (54.3 - 101.3)	7.3 (4.9 - 16.3)	28.6 (15.8 - 50.8)	72.7 (50.2 - 181.6*)	9.3 (6.8 - 13.7)	33.8 (20.3 - 54.6)	86.0 (72.6 - 253.3)	4.3 (2.7 - 7.1)	17.8 (8.9 - 22.5)	44.3 (27.8 - 74.6)
	Standard deviation values are written in parentheses
